# Supplementary material for: Depth Quality Improvement with a 607 MHz Time-Compressive Computational Pseudo-dToF CMOS Image Sensor
Source: Sensors (Basel). 2023 Nov 22;23(23):9332. doi: 10.3390/s23239332 (PMC10708863; doi:10.3390/s23239332)
Supplement: Supplementary file 1 [file sensors-23-09332-s001.zip]

Archive with 4 entries (4 files):
- Video S1 - Figure 10b.avi
- Video S2 - Figure 10c.avi
- Video S3 - Figure 11b.avi
- Video S4 - Figure 11c.avi
